# Supplementary material for: Ephrin A1 functions as a ligand of EGFR to promote EMT and metastasis in gastric cancer
Source: EMBO J. 2025 Jan 21;44(5):1464–87. doi: 10.1038/s44318-025-00363-x (PMC11876641; doi:10.1038/s44318-025-00363-x)
Supplement: Supplementary file 2 — Source data Fig. 1 [file 44318_2025_363_MOESM2_ESM.zip]

Archive with 119 entries (91 files):
- Figure 1/1A/
- Figure 1/1A/1 E-cad.tif
- Figure 1/1A/2 N-cad.tif
- Figure 1/1A/3 vimentin.tif
- Figure 1/1A/4 ZEB1.tif
- Figure 1/1A/5 EphrinA1.tif
- Figure 1/1A/6 actin.tif
- Figure 1/1B/
- Figure 1/1B/1 E-cad.tif
- Figure 1/1B/2 N-cad.tif
- Figure 1/1B/3 vimentin.tif
- Figure 1/1B/4 ZEB1.tif
- Figure 1/1B/5 Ephrin A1.tif
- Figure 1/1B/6 actin.tif
- Figure 1/1C/
- Figure 1/1C/Control-E-cad/
- Figure 1/1C/Control-E-cad/E-cad.tif
- Figure 1/1C/Control-E-cad/merge.tif
- Figure 1/1C/Control-N-cad/
- Figure 1/1C/Control-N-cad/merge.tif
- Figure 1/1C/Control-N-cad/N-cad.tif
- Figure 1/1C/Ephrin A1-E-cad/
- Figure 1/1C/Ephrin A1-E-cad/E-cad.tif
- Figure 1/1C/Ephrin A1-E-cad/merge.tif
- Figure 1/1C/Ephrin A1-N-cad/
- Figure 1/1C/Ephrin A1-N-cad/merge.tif
- Figure 1/1C/Ephrin A1-N-cad/N-cad.tif
- Figure 1/1D/
- Figure 1/1D/siControl-E-cad/
- Figure 1/1D/siControl-E-cad/E-cad.tif
- Figure 1/1D/siControl-E-cad/merge.tif
- Figure 1/1D/siControl-N-cad/
- Figure 1/1D/siControl-N-cad/merge.tif
- Figure 1/1D/siControl-N-cad/N-cad.tif
- Figure 1/1D/siEphrin A1-1-E-cad/
- Figure 1/1D/siEphrin A1-1-E-cad/E-cad.tif
- Figure 1/1D/siEphrin A1-1-E-cad/merge.tif
- Figure 1/1D/siEphrin A1-1-N-cad/
- Figure 1/1D/siEphrin A1-1-N-cad/merge.tif
- Figure 1/1D/siEphrin A1-1-N-cad/N-cad.tif
- Figure 1/1D/siEphrin A1-2-E-cad/
- Figure 1/1D/siEphrin A1-2-E-cad/E-cad.tif
- Figure 1/1D/siEphrin A1-2-E-cad/merge.tif
- Figure 1/1D/siEphrin A1-2-N-cad/
- Figure 1/1D/siEphrin A1-2-N-cad/merge.tif
- Figure 1/1D/siEphrin A1-2-N-cad/N-cad.tif
- Figure 1/1E/
- Figure 1/1E/Control-E-cad.tif
- Figure 1/1E/Control-N-cad.tif
- Figure 1/1E/Ephrin A1-E-cad.tif
- Figure 1/1E/Ephrin A1-N-cad.tif
- Figure 1/1F/
- Figure 1/1F/Control (1).tif
- Figure 1/1F/Control (2).tif
- Figure 1/1F/Control (3).tif
- Figure 1/1F/Control (4).tif
- Figure 1/1F/Control (5).tif
- Figure 1/1F/Control (6)-displayed in 1F.tif
- Figure 1/1F/Control (7).tif
- Figure 1/1F/Control (8).tif
- Figure 1/1F/Ephrin A1 (1).tif
- Figure 1/1F/Ephrin A1 (2).tif
- Figure 1/1F/Ephrin A1 (3).tif
- Figure 1/1F/Ephrin A1 (4).tif
- Figure 1/1F/Ephrin A1 (5).tif
- Figure 1/1F/Ephrin A1 (6).tif
- Figure 1/1F/Ephrin A1 (7)-displayed in 1F.tif
- Figure 1/1F/Ephrin A1 (8).tif
- Figure 1/1G/
- Figure 1/1G/1G.xlsx
- Figure 1/1I/
- Figure 1/1I/Control (1).tif
- Figure 1/1I/Control (2).tif
- Figure 1/1I/Control (3)-displayed in 1I.tif
- Figure 1/1I/Control (4).tif
- Figure 1/1I/Control (5).tif
- Figure 1/1I/Ephrin A1 (1).tif
- Figure 1/1I/Ephrin A1 (2)-displayed in 1I.tif
- Figure 1/1I/Ephrin A1 (3).tif
- Figure 1/1I/Ephrin A1 (4).tif
- Figure 1/1I/Ephrin A1 (5).tif
- Figure 1/1J/
- Figure 1/1J/1J.xlsx
- Figure 1/1L/
- Figure 1/1L/Control/
- Figure 1/1L/Control/CTRL_00022_C001T001.tif
- Figure 1/1L/Control/CTRL_00022_C002T001.tif
- Figure 1/1L/Control/CTRL_00022_C003T001.tif
- Figure 1/1L/Control/CTRL_00022_T001.tif
- Figure 1/1L/Ephrin A1/
- Figure 1/1L/Ephrin A1/EA1-3_0004_C001T001.tif
- Figure 1/1L/Ephrin A1/EA1-3_0004_C002T001.tif
- Figure 1/1L/Ephrin A1/EA1-3_0004_C003T001.tif
- Figure 1/1L/Ephrin A1/EA1-3_0004_T001.tif
- Figure 1/1M/
- Figure 1/1M/1M.xlsx
- Figure 1/1N/
- Figure 1/1N/1N.JPG
- Figure 1/1O/
- Figure 1/1O/1O.xlsx
- Figure 1/1P/
- Figure 1/1P/Control (1).jpg
- Figure 1/1P/Control (2).jpg
- Figure 1/1P/Control (3).jpg
- Figure 1/1P/Control (4).jpg
- Figure 1/1P/Control (5).jpg
- Figure 1/1P/Control (6)-displayed in 1P.jpg
- Figure 1/1P/Control (7).jpg
- Figure 1/1P/Ephrin A1 (1).jpg
- Figure 1/1P/Ephrin A1 (2).jpg
- Figure 1/1P/Ephrin A1 (3).jpg
- Figure 1/1P/Ephrin A1 (4).jpg
- Figure 1/1P/Ephrin A1 (5)-displayed in 1P.jpg
- Figure 1/1P/Ephrin A1 (6).jpg
- Figure 1/1P/Ephrin A1 (7).jpg
- Figure 1/1Q/
- Figure 1/1Q/1Q.xlsx
- Figure 1/1R/
- Figure 1/1R/1R.xlsx
