# Supplementary material for: Ephrin A1 functions as a ligand of EGFR to promote EMT and metastasis in gastric cancer
Source: EMBO J. 2025 Jan 21;44(5):1464–87. doi: 10.1038/s44318-025-00363-x (PMC11876641; doi:10.1038/s44318-025-00363-x)
Supplement: Supplementary file 2 — Source data Fig. 1 [file 44318_2025_363_MOESM2_ESM.zip › Figure 1/1G/1G.xlsx]

## Sheet: Sheet1
	Number of clones in each image
		Control	Ephrin A1
		0	4
		0	4
		0	5
		0	5
		0	5
		0	5
		0	5
		0	4
