# Supplementary material for: Ephrin A1 functions as a ligand of EGFR to promote EMT and metastasis in gastric cancer
Source: EMBO J. 2025 Jan 21;44(5):1464–87. doi: 10.1038/s44318-025-00363-x (PMC11876641; doi:10.1038/s44318-025-00363-x)
Supplement: Supplementary file 2 — Source data Fig. 1 [file 44318_2025_363_MOESM2_ESM.zip › Figure 1/1M/1M.xlsx]

## Sheet: Sheet1
	Number of extravasation cell of each filed
																						average
	Control	2	3	2	0	1	1	2	0	3	2	2	2	1	1	0						1.46667
	Ephrin A1	8	8	16	17	12	18	31	46	43	26	12	25	16	8	26						20.8
