# Supplementary material for: Ephrin A1 functions as a ligand of EGFR to promote EMT and metastasis in gastric cancer
Source: EMBO J. 2025 Jan 21;44(5):1464–87. doi: 10.1038/s44318-025-00363-x (PMC11876641; doi:10.1038/s44318-025-00363-x)
Supplement: Supplementary file 3 — Source data Fig. 2 [file 44318_2025_363_MOESM3_ESM.zip]

Archive with 103 entries (92 files):
- Figure 2/2A/
- Figure 2/2A/actin .tif
- Figure 2/2A/EphA1 input.tif
- Figure 2/2A/EphA1 ip.tif
- Figure 2/2A/EphA2 input.tif
- Figure 2/2A/EphA2-IP.tif
- Figure 2/2A/EphA4 input.tif
- Figure 2/2A/EphA4 ip.tif
- Figure 2/2A/flag input.tif
- Figure 2/2A/flag ip.tif
- Figure 2/2B/
- Figure 2/2B/1 EphA1 IP.tif
- Figure 2/2B/2 EphA2 IP.tif
- Figure 2/2B/3 EphA4 IP.tif
- Figure 2/2B/4 flag IP.tif
- Figure 2/2B/5 EphA1 input.tif
- Figure 2/2B/6 EphA2 input.tif
- Figure 2/2B/7 EphA4 input.tif
- Figure 2/2B/8 flag input.tif
- Figure 2/2B/9 actin.tif
- Figure 2/2D/
- Figure 2/2D/1 E-cad.tif
- Figure 2/2D/2 N-cad.tif
- Figure 2/2D/3 vimentin.tif
- Figure 2/2D/4 ZEB1.tif
- Figure 2/2D/5 Ephrin A1.tif
- Figure 2/2D/6 EphA2.tif
- Figure 2/2D/7 actin.tif
- Figure 2/2E/
- Figure 2/2E/Control (1).jpg
- Figure 2/2E/Control (2).jpg
- Figure 2/2E/Control (3).jpg
- Figure 2/2E/Control (4).jpg
- Figure 2/2E/Control (5)-displayed in 2E.jpg
- Figure 2/2E/siEphrin A1-1 (1).jpg
- Figure 2/2E/siEphrin A1-1 (2).jpg
- Figure 2/2E/siEphrin A1-1 (3)-displayed in 2E.jpg
- Figure 2/2E/siEphrin A1-1 (4).jpg
- Figure 2/2E/siEphrin A1-1 (5).jpg
- Figure 2/2E/siEphrin A1-2 (1).jpg
- Figure 2/2E/siEphrin A1-2 (2).jpg
- Figure 2/2E/siEphrin A1-2 (3).jpg
- Figure 2/2E/siEphrin A1-2 (4)-displayed in 2E.jpg
- Figure 2/2E/siEphrin A1-2 (5).jpg
- Figure 2/2F/
- Figure 2/2F/2F.xlsx
- Figure 2/2G/
- Figure 2/2G/Control (1).jpg
- Figure 2/2G/Control (2).jpg
- Figure 2/2G/Control (3).jpg
- Figure 2/2G/Control (4).jpg
- Figure 2/2G/Control (5)-displayed in 2G.jpg
- Figure 2/2G/siEphrin A1-1 (1).jpg
- Figure 2/2G/siEphrin A1-1 (2).jpg
- Figure 2/2G/siEphrin A1-1 (3).jpg
- Figure 2/2G/siEphrin A1-1 (4).jpg
- Figure 2/2G/siEphrin A1-1 (5)-displayed in 2G.jpg
- Figure 2/2G/siEphrin A1-2 (1).jpg
- Figure 2/2G/siEphrin A1-2 (2).jpg
- Figure 2/2G/siEphrin A1-2 (3).jpg
- Figure 2/2G/siEphrin A1-2 (4)-displayed in 2G.jpg
- Figure 2/2G/siEphrin A1-2 (5).jpg
- Figure 2/2H/
- Figure 2/2H/2H.xlsx
- Figure 2/2I/
- Figure 2/2I/Control (1).jpg
- Figure 2/2I/Control (10).jpg
- Figure 2/2I/Control (2).jpg
- Figure 2/2I/Control (3).jpg
- Figure 2/2I/Control (4).jpg
- Figure 2/2I/Control (5).jpg
- Figure 2/2I/Control (6).jpg
- Figure 2/2I/Control (7).jpg
- Figure 2/2I/Control (8)-displayed in 2I.jpg
- Figure 2/2I/Control (9).jpg
- Figure 2/2I/siEphrin A1-1 (1).jpg
- Figure 2/2I/siEphrin A1-1 (10).jpg
- Figure 2/2I/siEphrin A1-1 (2).jpg
- Figure 2/2I/siEphrin A1-1 (3)-displayed in 2I.jpg
- Figure 2/2I/siEphrin A1-1 (4).jpg
- Figure 2/2I/siEphrin A1-1 (5).jpg
- Figure 2/2I/siEphrin A1-1 (6).jpg
- Figure 2/2I/siEphrin A1-1 (7).jpg
- Figure 2/2I/siEphrin A1-1 (8).jpg
- Figure 2/2I/siEphrin A1-1 (9).jpg
- Figure 2/2I/siEphrin A1-2 (1)-displayed in 2I.jpg
- Figure 2/2I/siEphrin A1-2 (10).jpg
- Figure 2/2I/siEphrin A1-2 (2).jpg
- Figure 2/2I/siEphrin A1-2 (3).jpg
- Figure 2/2I/siEphrin A1-2 (4).jpg
- Figure 2/2I/siEphrin A1-2 (5).jpg
- Figure 2/2I/siEphrin A1-2 (6).jpg
- Figure 2/2I/siEphrin A1-2 (7).jpg
- Figure 2/2I/siEphrin A1-2 (8).jpg
- Figure 2/2I/siEphrin A1-2 (9).jpg
- Figure 2/2J/
- Figure 2/2J/2J.xlsx
- Figure 2/2L/
- Figure 2/2L/shControl.jpg
- Figure 2/2L/shEphrin A1-1.jpg
- Figure 2/2L/shEphrin A1-2.jpg
- Figure 2/2M/
- Figure 2/2M/2M.xlsx
