# Supplementary material for: Ephrin A1 functions as a ligand of EGFR to promote EMT and metastasis in gastric cancer
Source: EMBO J. 2025 Jan 21;44(5):1464–87. doi: 10.1038/s44318-025-00363-x (PMC11876641; doi:10.1038/s44318-025-00363-x)
Supplement: Supplementary file 3 — Source data Fig. 2 [file 44318_2025_363_MOESM3_ESM.zip › Figure 2/2H/2H.xlsx]

## Sheet: Sheet1
		1	2	3	4	5		average
	Control	880	976	800	992	832		896
	siEphrin A1-1	734	568	672	672	600		649.2
	siEphrin A1-2	528	544	664	632	608		595.2
