# Supplementary material for: Ephrin A1 functions as a ligand of EGFR to promote EMT and metastasis in gastric cancer
Source: EMBO J. 2025 Jan 21;44(5):1464–87. doi: 10.1038/s44318-025-00363-x (PMC11876641; doi:10.1038/s44318-025-00363-x)
Supplement: Supplementary file 3 — Source data Fig. 2 [file 44318_2025_363_MOESM3_ESM.zip › Figure 2/2J/2J.xlsx]

## Sheet: Sheet1
		1	2	3	4	5	6	7	8	9	10
	Control	21	16	20	21	23	21	20	23	19	17
	siEphrin A1-1	12	6	14	9	12	13	10	8	6	6
	siEphrin A1-2	9	7	6	7	9	8	5	8	9	8
