# Supplementary material for: Ephrin A1 functions as a ligand of EGFR to promote EMT and metastasis in gastric cancer
Source: EMBO J. 2025 Jan 21;44(5):1464–87. doi: 10.1038/s44318-025-00363-x (PMC11876641; doi:10.1038/s44318-025-00363-x)
Supplement: Supplementary file 3 — Source data Fig. 2 [file 44318_2025_363_MOESM3_ESM.zip › Figure 2/2M/2M.xlsx]

## Sheet: Sheet1
Image Number		ROI	Image Layer	Total Flux [p/s]	Avg Radiance [p/s/cm²/sr]	Stdev Radiance	Min Radiance	Max Radiance
ZW20241025191923A	MKN45-EphA2-KO-shControl	ROI 1	Overlay	195300000	1758000	2115000	-16740	10190000
ZW20241025191923A		ROI 2	Overlay	94180000	820400	930900	-10890	4658000
ZW20241025191923A		ROI 3	Overlay	144700000	1302000	2314000	-19860	13490000
ZW20241025191923A		ROI 4	Overlay	90700000	790100	1564000	-35530	11630000
ZW20241025191923A		ROI 5	Overlay	17400000	151600	162000	-41490	858100
ZW20241025192838A	MKN45-EphA2-KO-shEphrin A1-1	ROI 1	Overlay	4245000	38210	56720	366.8	489500
ZW20241025192838A		ROI 2	Overlay	3463000	30170	39330	0	284300
ZW20241025192838A		ROI 3	Overlay	2367000	21310	34410	570	211200
ZW20241025192838A		ROI 4	Overlay	7677000	69100	104800	-1179	813700
ZW20241025192838A		ROI 5	Overlay	6178000	53820	73820	-1502	464800
ZW20241025193705A	MKN45-EphA2-KO-shEphrin A1-2	ROI 1	Overlay	3311000	29800	51090	-44500	316500
ZW20241025193705A		ROI 2	Overlay	678700	5912	13480	-34960	47670
ZW20241025193705A		ROI 3	Overlay	489800	4409	12510	-34650	39550
ZW20241025193705A		ROI 4	Overlay	773200	6960	13600	-36200	50020
ZW20241025193705A		ROI 5	Overlay	23570000	205400	470200	-40550	3293000
