# Supplementary material for: Ephrin A1 functions as a ligand of EGFR to promote EMT and metastasis in gastric cancer
Source: EMBO J. 2025 Jan 21;44(5):1464–87. doi: 10.1038/s44318-025-00363-x (PMC11876641; doi:10.1038/s44318-025-00363-x)
Supplement: Supplementary file 4 — Source data Fig. 3 [file 44318_2025_363_MOESM4_ESM.zip]

Archive with 36 entries (31 files):
- Figure 3/3A/
- Figure 3/3A/1 integrin av IP.tif
- Figure 3/3A/10 flag input.tif
- Figure 3/3A/11 actin.tif
- Figure 3/3A/2 integrin b1 IP.tif
- Figure 3/3A/3 EGFR IP.tif
- Figure 3/3A/4 FGFR IP.tif
- Figure 3/3A/5 flag IP.tif
- Figure 3/3A/6  integrin av input.tif
- Figure 3/3A/7 integrin b1 input.tif
- Figure 3/3A/8 EGFR input.tif
- Figure 3/3A/9 FGFR input.tif
- Figure 3/3B/
- Figure 3/3B/1 EGFR IP.tif
- Figure 3/3B/2 flag IP.tif
- Figure 3/3B/3 EGFR input.tif
- Figure 3/3B/4 flag input.tif
- Figure 3/3B/5 actin.tif
- Figure 3/3C/
- Figure 3/3C/1 EGFR IP.tif
- Figure 3/3C/2 flag IP.tif
- Figure 3/3C/3 EGFR input.tif
- Figure 3/3C/4 flag input.tif
- Figure 3/3C/5 actin.tif
- Figure 3/3D/
- Figure 3/3D/1 Ephrin A1 IP.tif
- Figure 3/3D/2 EGFR IP.tif
- Figure 3/3D/3 Ephrin A1 input.tif
- Figure 3/3D/4 EGFR input.tif
- Figure 3/3D/5 actin.tif
- Figure 3/3F/
- Figure 3/3F/1 Flag-Ephrin A1 IP.tif
- Figure 3/3F/2 myc-EGFR IP.tif
- Figure 3/3F/3 Flag-Ephrin A1 input.tif
- Figure 3/3F/4 myc-EGFR input .tif
- Figure 3/3F/5 actin.tif
