# Supplementary material for: Ephrin A1 functions as a ligand of EGFR to promote EMT and metastasis in gastric cancer
Source: EMBO J. 2025 Jan 21;44(5):1464–87. doi: 10.1038/s44318-025-00363-x (PMC11876641; doi:10.1038/s44318-025-00363-x)
Supplement: Supplementary file 5 — Source data Fig. 4 [file 44318_2025_363_MOESM5_ESM.zip]

Archive with 63 entries (49 files):
- Figure 4/4A/
- Figure 4/4A/1 pulldown Ephrin A1.tif
- Figure 4/4A/2 pull down EGFR.tif
- Figure 4/4A/3 input Ephrin A1.tif
- Figure 4/4A/4 input EGFR.tif
- Figure 4/4B/
- Figure 4/4B/1 pulldown EGFR.tif
- Figure 4/4B/2 pulldown Ephrin A1.tif
- Figure 4/4B/3 input EGFR.tif
- Figure 4/4B/4 input Ephrin A1.tif
- Figure 4/4C/
- Figure 4/4C/1 P-EGFR.tif
- Figure 4/4C/2 EGFR.tif
- Figure 4/4C/3 Ephrin A1.tif
- Figure 4/4C/4 actin.tif
- Figure 4/4D/
- Figure 4/4D/dimer.tif
- Figure 4/4E/
- Figure 4/4E/1 P-ERK.tif
- Figure 4/4E/2 ERK.tif
- Figure 4/4E/3 P-FAK.tif
- Figure 4/4E/4 FAK.tif
- Figure 4/4E/5 Ephrin A1.tif
- Figure 4/4E/6 actin.tif
- Figure 4/4F/
- Figure 4/4F/actin (4).tif
- Figure 4/4F/EGFR  (2).tif
- Figure 4/4F/EphrinA1-si.tif
- Figure 4/4F/p-EGFR.tif
- Figure 4/4G/
- Figure 4/4G/dimer.tif
- Figure 4/4H/
- Figure 4/4H/1 p-erk.tif
- Figure 4/4H/2 erk.tif
- Figure 4/4H/3 p-fak.tif
- Figure 4/4H/4 fak.tif
- Figure 4/4H/7 Ephrin A1.tif
- Figure 4/4H/8 actin.tif
- Figure 4/4I/
- Figure 4/4I/EGF/
- Figure 4/4I/EGF/DAPI.tif
- Figure 4/4I/EGF/EGFR.tif
- Figure 4/4I/EGF/MERGE.tif
- Figure 4/4I/Ephrin A1-Fc/
- Figure 4/4I/Ephrin A1-Fc/DAPI.tif
- Figure 4/4I/Ephrin A1-Fc/EGFR.tif
- Figure 4/4I/Ephrin A1-Fc/MERGE.tif
- Figure 4/4I/PBS/
- Figure 4/4I/PBS/DAPI.tif
- Figure 4/4I/PBS/EGFR.tif
- Figure 4/4I/PBS/MERGE.tif
- Figure 4/4J/
- Figure 4/4J/1 P-EGFR.tif
- Figure 4/4J/2 EGFR.tif
- Figure 4/4J/3 Ephrin A1.tif
- Figure 4/4J/4 actin.tif
- Figure 4/4K/
- Figure 4/4K/1 P-ERK.tif
- Figure 4/4K/2 ERK.tif
- Figure 4/4K/3 P-FAK.tif
- Figure 4/4K/4 FAK.tif
- Figure 4/4K/5 Ephrin A1.tif
- Figure 4/4K/6 actin.tif
