# Supplementary material for: Ephrin A1 functions as a ligand of EGFR to promote EMT and metastasis in gastric cancer
Source: EMBO J. 2025 Jan 21;44(5):1464–87. doi: 10.1038/s44318-025-00363-x (PMC11876641; doi:10.1038/s44318-025-00363-x)
Supplement: Supplementary file 6 — Source data Fig. 5 [file 44318_2025_363_MOESM6_ESM.zip]

Archive with 137 entries (126 files):
- Figure 5/5B/
- Figure 5/5B/1 E-cad.tif
- Figure 5/5B/2 N-cad.tif
- Figure 5/5B/3 Vimentin.tif
- Figure 5/5B/4 ZEB1.tif
- Figure 5/5B/5 Ephrin A1.tif
- Figure 5/5B/6 EGFR.tif
- Figure 5/5B/7 ACTIN.tif
- Figure 5/5C/
- Figure 5/5C/1 E-cad.tif
- Figure 5/5C/2 N-cad.tif
- Figure 5/5C/3 vimentin.tif
- Figure 5/5C/4 ZEB1.tif
- Figure 5/5C/5 Ephrin A1.tif
- Figure 5/5C/6 actin.tif
- Figure 5/5D/
- Figure 5/5D/Control (1).jpg
- Figure 5/5D/Control (2)-displayed in 5D.jpg
- Figure 5/5D/Control (3).jpg
- Figure 5/5D/Control (4).jpg
- Figure 5/5D/Control (5).jpg
- Figure 5/5D/Control (6).jpg
- Figure 5/5D/Control (7).jpg
- Figure 5/5D/Control (8).jpg
- Figure 5/5D/Ephrin A1 (1).jpg
- Figure 5/5D/Ephrin A1 (2).jpg
- Figure 5/5D/Ephrin A1 (3).jpg
- Figure 5/5D/Ephrin A1 (4)-displayed in 5D.jpg
- Figure 5/5D/Ephrin A1 (5).jpg
- Figure 5/5D/Ephrin A1 (6).jpg
- Figure 5/5D/Ephrin A1 (7).jpg
- Figure 5/5D/Ephrin A1 (8).jpg
- Figure 5/5D/Ephrin A1+Defactinib (1).jpg
- Figure 5/5D/Ephrin A1+Defactinib (2)-displayed in 5D.jpg
- Figure 5/5D/Ephrin A1+Defactinib (3).jpg
- Figure 5/5D/Ephrin A1+Defactinib (4).jpg
- Figure 5/5D/Ephrin A1+Defactinib (5).jpg
- Figure 5/5D/Ephrin A1+Defactinib (6).jpg
- Figure 5/5D/Ephrin A1+Defactinib (7).jpg
- Figure 5/5D/Ephrin A1+Defactinib (8).jpg
- Figure 5/5D/Ephrin A1+U0126 (1)-displayed in 5D.jpg
- Figure 5/5D/Ephrin A1+U0126 (2).jpg
- Figure 5/5D/Ephrin A1+U0126 (3).jpg
- Figure 5/5D/Ephrin A1+U0126 (4).jpg
- Figure 5/5D/Ephrin A1+U0126 (5).jpg
- Figure 5/5D/Ephrin A1+U0126 (6).jpg
- Figure 5/5D/Ephrin A1+U0126 (7).jpg
- Figure 5/5D/Ephrin A1+U0126 (8).jpg
- Figure 5/5E/
- Figure 5/5E/5E.xlsx
- Figure 5/5F/
- Figure 5/5F/Control (1).tif
- Figure 5/5F/Control (2).tif
- Figure 5/5F/Control (3)-displayed in 3F.tif
- Figure 5/5F/Control (4).tif
- Figure 5/5F/Control (5).tif
- Figure 5/5F/Ephrin A1 (1)-displayed in 3F.tif
- Figure 5/5F/Ephrin A1 (2).tif
- Figure 5/5F/Ephrin A1 (3).tif
- Figure 5/5F/Ephrin A1 (4).tif
- Figure 5/5F/Ephrin A1 (5).tif
- Figure 5/5F/Ephrin A1+Defactinib(1).tif
- Figure 5/5F/Ephrin A1+Defactinib(2).tif
- Figure 5/5F/Ephrin A1+Defactinib(3).tif
- Figure 5/5F/Ephrin A1+Defactinib(4)-displayed in 3F.tif
- Figure 5/5F/Ephrin A1+Defactinib(5).tif
- Figure 5/5F/Ephrin A1+U0126 (1)-displayed in 3F.tif
- Figure 5/5F/Ephrin A1+U0126 (2).tif
- Figure 5/5F/Ephrin A1+U0126 (3).tif
- Figure 5/5F/Ephrin A1+U0126 (4).tif
- Figure 5/5F/Ephrin A1+U0126 (5).tif
- Figure 5/5G/
- Figure 5/5G/5G.xlsx
- Figure 5/5H/
- Figure 5/5H/1 p-EGFR.tif
- Figure 5/5H/2 EGFR.tif
- Figure 5/5H/3 P-ERK.tif
- Figure 5/5H/4 ERK.tif
- Figure 5/5H/5 actin.tif
- Figure 5/5I/
- Figure 5/5I/Control (1).jpg
- Figure 5/5I/Control (2)-displayed in 5I.jpg
- Figure 5/5I/Control (3).jpg
- Figure 5/5I/Control (4).jpg
- Figure 5/5I/Control (5).jpg
- Figure 5/5I/Control (6).jpg
- Figure 5/5I/Control (7).jpg
- Figure 5/5I/Control (8).jpg
- Figure 5/5I/Ephrin A1 (1).jpg
- Figure 5/5I/Ephrin A1 (2).jpg
- Figure 5/5I/Ephrin A1 (3).jpg
- Figure 5/5I/Ephrin A1 (4).jpg
- Figure 5/5I/Ephrin A1 (5).jpg
- Figure 5/5I/Ephrin A1 (6).jpg
- Figure 5/5I/Ephrin A1 (7).jpg
- Figure 5/5I/Ephrin A1 (8)-displayed in 5I.jpg
- Figure 5/5I/Ephrin A1+10um (1).jpg
- Figure 5/5I/Ephrin A1+10um (2).jpg
- Figure 5/5I/Ephrin A1+10um (3).jpg
- Figure 5/5I/Ephrin A1+10um (4).jpg
- Figure 5/5I/Ephrin A1+10um (5).jpg
- Figure 5/5I/Ephrin A1+10um (6).jpg
- Figure 5/5I/Ephrin A1+10um (7).jpg
- Figure 5/5I/Ephrin A1+10um (8)-displayed in 5I.jpg
- Figure 5/5I/Ephrin A1+5um (1).jpg
- Figure 5/5I/Ephrin A1+5um (2)-displayed in 5I.jpg
- Figure 5/5I/Ephrin A1+5um (3).jpg
- Figure 5/5I/Ephrin A1+5um (4).jpg
- Figure 5/5I/Ephrin A1+5um (5).jpg
- Figure 5/5I/Ephrin A1+5um (6).jpg
- Figure 5/5I/Ephrin A1+5um (7).jpg
- Figure 5/5I/Ephrin A1+5um (8).jpg
- Figure 5/5J/
- Figure 5/5J/5J.xlsx
- Figure 5/5K/
- Figure 5/5K/Control (1)-displayed in 5K.tif
- Figure 5/5K/Control (2).tif
- Figure 5/5K/Control (3).tif
- Figure 5/5K/Control (4).tif
- Figure 5/5K/Control (5).tif
- Figure 5/5K/Ephrin A1 (1).tif
- Figure 5/5K/Ephrin A1 (2).tif
- Figure 5/5K/Ephrin A1 (3).tif
- Figure 5/5K/Ephrin A1 (4).tif
- Figure 5/5K/Ephrin A1 (5)-displayed in 5K.tif
- Figure 5/5K/Ephrin A1+10um (1)-displayed in 5K.tif
- Figure 5/5K/Ephrin A1+10um (2).tif
- Figure 5/5K/Ephrin A1+10um (3).tif
- Figure 5/5K/Ephrin A1+10um (4).tif
- Figure 5/5K/Ephrin A1+10um (5).tif
- Figure 5/5K/Ephrin A1+5um (1).tif
- Figure 5/5K/Ephrin A1+5um (2).tif
- Figure 5/5K/Ephrin A1+5um (3).tif
- Figure 5/5K/Ephrin A1+5um (4).tif
- Figure 5/5K/Ephrin A1+5um (5)-displayed in 5K.tif
- Figure 5/5L/
- Figure 5/5L/5L.xlsx
