# Supplementary material for: Ephrin A1 functions as a ligand of EGFR to promote EMT and metastasis in gastric cancer
Source: EMBO J. 2025 Jan 21;44(5):1464–87. doi: 10.1038/s44318-025-00363-x (PMC11876641; doi:10.1038/s44318-025-00363-x)
Supplement: Supplementary file 6 — Source data Fig. 5 [file 44318_2025_363_MOESM6_ESM.zip › Figure 5/5G/5G.xlsx]

## Sheet: Sheet1
	Control	0	0	1	0	0
	Ephrin A1	28	17	17	21	17
	Ephrin A1+U0126	4	3	4	10	5
	Ephrin A1+Defactinib	8	16	9	9	5
