# Supplementary material for: Ephrin A1 functions as a ligand of EGFR to promote EMT and metastasis in gastric cancer
Source: EMBO J. 2025 Jan 21;44(5):1464–87. doi: 10.1038/s44318-025-00363-x (PMC11876641; doi:10.1038/s44318-025-00363-x)
Supplement: Supplementary file 7 — Source data Fig. 6 [file 44318_2025_363_MOESM7_ESM.zip]

Archive with 22 entries (18 files):
- Figure 6/6B/
- Figure 6/6B/6B.JPG
- Figure 6/6C/
- Figure 6/6C/Control (1).tif
- Figure 6/6C/Control (2).tif
- Figure 6/6C/Control (3)-displayed in 6C.tif
- Figure 6/6C/Control (4).tif
- Figure 6/6C/Control (5).tif
- Figure 6/6C/Ephrin A1 (1).tif
- Figure 6/6C/Ephrin A1 (2).tif
- Figure 6/6C/Ephrin A1 (3).tif
- Figure 6/6C/Ephrin A1 (4).tif
- Figure 6/6C/Ephrin A1 (5)-displayed in 6C.tif
- Figure 6/6C/Ephrin A1+Erlo (1).tif
- Figure 6/6C/Ephrin A1+Erlo (2).tif
- Figure 6/6C/Ephrin A1+Erlo (3).tif
- Figure 6/6C/Ephrin A1+Erlo (4).tif
- Figure 6/6C/Ephrin A1+Erlo (5)-displayed in 6C.tif
- Figure 6/6D/
- Figure 6/6D/6D.xlsx
- Figure 6/6E/
- Figure 6/6E/6E.xlsx
