# Supplementary material for: Ephrin A1 functions as a ligand of EGFR to promote EMT and metastasis in gastric cancer
Source: EMBO J. 2025 Jan 21;44(5):1464–87. doi: 10.1038/s44318-025-00363-x (PMC11876641; doi:10.1038/s44318-025-00363-x)
Supplement: Supplementary file 7 — Source data Fig. 6 [file 44318_2025_363_MOESM7_ESM.zip › Figure 6/6D/6D.xlsx]

## Sheet: Sheet1
		Control	0.2181	0.1726	0.2016	0.192	0.1685
		Ephrin A1	0.5237	0.4093	0.4647	0.573	0.5249
		Ephrin A1+Erlotinib	0.1641	0.19	0.2993	0.2208	0.2056
