# Supplementary material for: Ephrin A1 functions as a ligand of EGFR to promote EMT and metastasis in gastric cancer
Source: EMBO J. 2025 Jan 21;44(5):1464–87. doi: 10.1038/s44318-025-00363-x (PMC11876641; doi:10.1038/s44318-025-00363-x)
Supplement: Supplementary file 7 — Source data Fig. 6 [file 44318_2025_363_MOESM7_ESM.zip › Figure 6/6E/6E.xlsx]

## Sheet: Sheet1
	Control	0	0	0	0	0
	Ephrin A1	25	21	25	17	30
	Ephrin A1+Erlo	0	14	1	0	3
