# Supplementary material for: Ephrin A1 functions as a ligand of EGFR to promote EMT and metastasis in gastric cancer
Source: EMBO J. 2025 Jan 21;44(5):1464–87. doi: 10.1038/s44318-025-00363-x (PMC11876641; doi:10.1038/s44318-025-00363-x)
Supplement: Supplementary file 8 — Source data Fig. 7 [file 44318_2025_363_MOESM8_ESM.zip]

Archive with 17 entries (12 files):
- Figure 7/7A/
- Figure 7/7A/case 1-Ephrin A1.tif
- Figure 7/7A/case 1-p-EGFR.tif
- Figure 7/7A/case 2-Ephrin A1.tif
- Figure 7/7A/case 2-p-EGFR.tif
- Figure 7/7B/
- Figure 7/7B/7B.xlsx
- Figure 7/7B/correlations-Fig 7B.pdf
- Figure 7/7C/
- Figure 7/7C/7C.xlsx
- Figure 7/7C/EFNA1_fiveyearssurvival-Fig 7C.pdf
- Figure 7/7D/
- Figure 7/7D/7D.xlsx
- Figure 7/7D/forestplot_EFNA1-Fig 7D.pdf
- Figure 7/7E/
- Figure 7/7E/7E.xlsx
- Figure 7/7E/pEGFR_fiveyearssurvival-Fig 7E.pdf
