# Supplementary material for: Ephrin A1 functions as a ligand of EGFR to promote EMT and metastasis in gastric cancer
Source: EMBO J. 2025 Jan 21;44(5):1464–87. doi: 10.1038/s44318-025-00363-x (PMC11876641; doi:10.1038/s44318-025-00363-x)
Supplement: Supplementary file 8 — Source data Fig. 7 [file 44318_2025_363_MOESM8_ESM.zip › Figure 7/7B/7B.xlsx]

## Sheet: Sheet1
		Ephrin A1 H-Score	EGFR H-Score
A01	癌	68.608	14.909
A03	癌	37.356	15.424
A05	癌	78.817	26.112
A07	癌	47.84	37.552
A09	癌	77.237	19.686
A11	癌	75.967	16.496
A13	癌	84.421	39.459
A15	癌	49.095	21.953
A17	癌	84.25	22.255
B01	癌	34.485	30.906
B03	癌	57.732	48.645
B05	癌	70.186	24.331
B07	癌	61.351	28.013
B09	癌	42.181	19.383
B11	癌	63.205	42.925
B13	癌	33.861	15.715
B15	癌	52.553	41.486
B17	癌	57.073	41.38
C01	癌	88.162	52.726
C03	癌	35.797	26.485
C05	癌	35.207	27.866
C07	癌	73.781	54.14
C09	癌	72.024	30.27
C11	癌	40.757	24.011
C13	癌	31.82	14.889
C15	癌	18.613	23.557
C17	癌	29.23	20.104
D01	癌	74.788	31.678
D03	癌	58.535	23.458
D05	癌	54.251	40.494
D07	癌	31.298	24.376
D09	癌	20.502	9.795
D11	癌	23.873	17.228
D13	癌	50.72	37.063
D15	癌	41.313	36.439
D17	癌	23.418	8.085
E01	癌	38.156	15.201
E03	癌	48.549	13.398
E05	癌	12.804	10.69
E07	癌	40.377	17.55
E09	癌	16.174	11.608
E11	癌	42.7	23.967
E13	癌	27.317	15.379
E15	癌	18.814	26.308
E17	癌	46.934	43.414
F01	癌	72.161	18.652
F03	癌	23.58	15.859
F05	癌	14.536	12.234
F07	癌	27.905	8.917
F09	癌	42.501	14.417
F11	癌	40.541	18.316
F13	癌	21.513	15.901
F15	癌	27.721	19.983
F17	癌	46.966	26.176
G01	癌	36.638	11.91
G03	癌	12.44	15.064
G05	癌	30.99	34.273
G07	癌	32.067	13.35
G09	癌	37.701	13.261
G11	癌	27.054	9.171
G13	癌	22.853	13.287
G15	癌	24.954	18.238
G17	癌	45.431	17.547
H01	癌	58.084	29.17
H03	癌	32.312	29.096
H05	癌	26.159	12.541
H07	癌	48.345	15.329
H09	癌	74.851	18.673
H11	癌	7.843	7.449
H13	癌	48.901	21.164
H15	癌	42.279	19.534
H17	癌	43.806	24.284
I01	癌	58.398	19.454
I03	癌	60.078	45.767
I05	癌	25.965	19.365
I07	癌	57.399	46.754
I09	癌	53.584	26.793
I11	癌	58.223	30.159
I13	癌	35.315	29.675
I15	癌	80.464	62.583
I17	癌	59.76	25.897
J01	癌	19.896	14.699
J03	癌	76.378	45.834
J04	癌	64.116	30.25
J05	癌	64.473	24.769
J06	癌	90.04	48.035
J07	癌	78.031	35.058
J08	癌	65.9	20.638
J09	癌	76.258	37.113
J10	癌	61.884	40.495
J11	癌	44.758	23.677
J12	癌	56.996	28.648
J13	癌	50.127	21.768
J14	癌	65.079	34.154
J15	癌	52.373	34.427
J16	癌	54.854	30.19
J17	癌	56.949	24.462
J18	癌	26.76	33.677
