# Supplementary material for: Ephrin A1 functions as a ligand of EGFR to promote EMT and metastasis in gastric cancer
Source: EMBO J. 2025 Jan 21;44(5):1464–87. doi: 10.1038/s44318-025-00363-x (PMC11876641; doi:10.1038/s44318-025-00363-x)
Supplement: Supplementary file 8 — Source data Fig. 7 [file 44318_2025_363_MOESM8_ESM.zip › Figure 7/7D/7D.xlsx]

## Sheet: Sheet1
sampleID	gender	age	tumor_grade	AJCC_T	AJCC_N	AJCC_M	AJCC_stage	OS_Status	OS_Time	Ephrin A1 Hscore	pEGFR HScore
H11	male	76	G3-4	T3T4	N0N1	M0	stage I-II	0	60	7.843	7.449
G03	male	53	G3-4	T3T4	N2N3	M0	stage III-IV	0	60	12.44	15.064
E05	male	71	G2-3	T3T4	N2N3	M1	stage III-IV	1	17	12.804	10.69
F05	male	59	G3-4	T1T2	N0N1	M0	stage I-II	0	60	14.536	12.234
C15	male	70	G3-4	T1T2	N0N1	M0	stage I-II	0	60	18.613	23.557
E15	female	62	G3-4	T3T4	N0N1	M1	stage III-IV	0	60	18.814	26.308
J01	male	61	G3-4	T1T2	N2N3	M0	stage III-IV	0	60	19.896	14.699
D09	male	65	G2-3	T3T4	N0N1	M0	stage I-II	1	22	20.502	9.795
F13	male	52	G3-4	T3T4	N2N3	M0	stage III-IV	1	22	21.513	15.901
G13	male	66	G3-4	T1T2	N2N3	M0	stage III-IV	0	60	22.853	13.287
D17	male	45	G2-3	T3T4	N2N3	M1	stage III-IV	1	23	23.418	8.085
F03	male	63	G3-4	T3T4	N2N3	M0	stage III-IV	0	60	23.58	15.859
D11	female	68	G3-4	T3T4	N2N3	M0	stage III-IV	1	12	23.873	17.228
G15	female	67	G2-3	T3T4	N0N1	M0	stage I-II	0	60	24.954	18.238
I05	female	67	G3-4	T1T2	N0N1	M0	stage I-II	0	60	25.965	19.365
H05	male	77	G3-4	T3T4	N0N1	M0	stage I-II	1	34	26.159	12.541
J18	female	81	G3-4	T3T4	N0N1	M0	stage III-IV	1	3	26.76	33.677
G11	male	62	G2-3	T1T2	N0N1	M0	stage I-II	0	60	27.054	9.171
E13	female	73	G3-4	T3T4	N2N3	M0	stage III-IV	1	9	27.317	15.379
F15	male	50	G3-4	T3T4	N2N3	M0	stage III-IV	1	28	27.721	19.983
F07	male	72	G3-4	T3T4	N0N1	M0	stage I-II	1	36	27.905	8.917
C17	female	77	G3-4	T3T4	N2N3	M0	stage III-IV	1	20	29.23	20.104
G05	male	65	G2-3	T3T4	N0N1	M0	stage I-II	0	60	30.99	34.273
D07	female	63	G2-3	T3T4	N0N1	M0	stage I-II	0	60	31.298	24.376
C13	male	72	G3-4	T3T4	N2N3	M0	stage III-IV	1	17	31.82	14.889
G07	female	52	G3-4	T3T4	N2N3	M0	stage III-IV	1	48	32.067	13.35
H03	female	58	G3-4	T3T4	N2N3	M0	stage III-IV	0	60	32.312	29.096
B13	male	67	G2-3	T3T4	N2N3	M0	stage III-IV	1	12	33.861	15.715
B01	male	73	G2-3	T1T2	N0N1	M0	stage I-II	1	9	34.485	30.906
C05	female	73	G3-4	T1T2	N2N3	M0	stage III-IV	1	23	35.207	27.866
I13	male	62	G3-4	T1T2	N0N1	M0	stage I-II	1	40	35.315	29.675
C03	male	53	G2-3	T3T4	N0N1	M0	stage I-II	1	55	35.797	26.485
G01	female	67	G3-4	T3T4	N2N3	M0	stage III-IV	1	3	36.638	11.91
A03	male	52	G3-4	T3T4	N2N3	M0	stage III-IV	1	24	37.356	15.424
G09	male	47	G3-4	T3T4	N2N3	M1	stage III-IV	1	38	37.701	13.261
E01	female	50	G3-4	T3T4	N2N3	M0	stage III-IV	1	17	38.156	15.201
E07	female	75	G3-4	T3T4	N0N1	M0	stage I-II	0	60	40.377	17.55
F11	female	73	G3-4	T3T4	N2N3	M0	stage III-IV	1	15	40.541	18.316
C11	male	48	G2-3	T3T4	N2N3	M0	stage III-IV	0	60	40.757	24.011
D15	female	57	G2-3	T3T4	N2N3	M1	stage III-IV	1	17	41.313	36.439
B09	male	41	G3-4	T3T4	N2N3	M0	stage III-IV	1	8	42.181	19.383
H15	male	51	G3-4	T3T4	N2N3	M0	stage III-IV	0	60	42.279	19.534
F09	male	62	G2-3	T1T2	N0N1	M0	stage I-II	0	60	42.501	14.417
E11	male	58	G2-3	T3T4	N0N1	M0	stage I-II	0	60	42.7	23.967
H17	female	57	G3-4	T3T4	N0N1	M0	stage I-II	1	60	43.806	24.284
J11	male	73	G3-4	T3T4	N2N3	M0	stage III-IV	1	4	44.758	23.677
G17	female	59	G2-3	T1T2	N0N1	M0	stage I-II	0	60	45.431	17.547
E17	female	73	G2-3	T3T4	N2N3	M0	stage III-IV	1	20	46.934	43.414
F17	female	74	G2-3	T3T4	N2N3	M1	stage III-IV	1	7	46.966	26.176
H07	female	57	G2-3	T1T2	N0N1	M0	stage I-II	0	60	48.345	15.329
E03	male	65	G3-4	T1T2	N0N1	M0	stage I-II	0	60	48.549	13.398
H13	male	56	G2-3	T3T4	N2N3	M0	stage III-IV	0	60	48.901	21.164
A15	male	77	G2-3	T1T2	N2N3	M0	stage III-IV	1	9	49.095	21.953
J13	female	54	G3-4	T3T4	N0N1	M0	stage I-II	1	20	50.127	21.768
D13	male	78	G2-3	T3T4	N2N3	M0	stage III-IV	0	60	50.72	37.063
J15	female	55	G3-4	T3T4	N0N1	M0	stage I-II	1	25	52.373	34.427
B15	male	60	G3-4	T3T4	N2N3	M0	stage III-IV	1	22	52.553	41.486
I09	male	74	G2-3	T3T4	N0N1	M0	stage I-II	0	60	53.584	26.793
J16	female	65	G3-4	T3T4	N2N3	M0	stage III-IV	1	30	54.854	30.19
J17	male	72	G2-3	T3T4	N0N1	M0	stage III-IV	0	60	56.949	24.462
J12	male	70	G2-3	T1T2	N0N1	M0	stage I-II	1	4	56.996	28.648
B17	female	NA	G3-4	T3T4	N2N3	M0	stage III-IV	1	16	57.073	41.38
I07	male	62	G3-4	T3T4	N2N3	M0	stage III-IV	1	11	57.399	46.754
B03	female	62	G2-3	T1T2	N0N1	M0	stage I-II	0	60	57.732	48.645
H01	female	74	G2-3	T3T4	N2N3	M0	stage III-IV	1	53	58.084	29.17
I11	female	81	G3-4	T3T4	N0N1	M0	stage I-II	1	43	58.223	30.159
I01	male	52	G3-4	T3T4	N2N3	M0	stage III-IV	0	60	58.398	19.454
D03	male	72	G2-3	T3T4	N2N3	M0	stage III-IV	1	4	58.535	23.458
I17	female	77	G2-3	T3T4	N0N1	M0	stage I-II	1	47	59.76	25.897
I03	male	61	G2-3	T3T4	N2N3	M0	stage III-IV	0	60	60.078	45.767
B07	male	71	G3-4	T3T4	N2N3	M0	stage III-IV	1	1	61.351	28.013
J10	male	49	G3-4	T3T4	N2N3	M0	stage III-IV	1	21	61.884	40.495
B11	female	67	G3-4	T3T4	N2N3	M0	stage III-IV	0	60	63.205	42.925
J04	male	48	G3-4	T3T4	N0N1	M0	stage I-II	1	43	64.116	30.25
J05	female	69	G3-4	T3T4	N0N1	M0	stage I-II	0	60	64.473	24.769
J14	male	68	G3-4	T3T4	N2N3	M0	stage III-IV	1	23	65.079	34.154
J08	male	53	G3-4	T3T4	N0N1	M0	stage I-II	1	20	65.9	20.638
B05	female	75	G3-4	T1T2	N0N1	M0	stage I-II	0	60	70.186	24.331
C09	male	71	G2-3	T3T4	N0N1	M0	stage I-II	1	17	72.024	30.27
F01	female	58	G2-3	T3T4	N0N1	M0	stage I-II	0	60	72.161	18.652
C07	female	NA	G3-4	T3T4	N2N3	M0	stage III-IV	1	8	73.781	54.14
D01	male	75	G3-4	T3T4	N0N1	M0	stage I-II	1	50	74.788	31.678
H09	male	78	G3-4	T3T4	N2N3	M0	stage III-IV	0	60	74.851	18.673
A11	male	59	G3-4	T3T4	N0N1	M1	stage III-IV	1	3	75.967	16.496
J09	male	66	G3-4	T3T4	N2N3	M0	stage III-IV	1	57	76.258	37.113
J03	male	79	G3-4	T3T4	NA	M0	stage III-IV	1	21	76.378	45.834
A09	male	77	G3-4	T3T4	N2N3	M1	stage III-IV	1	6	77.237	19.686
J07	male	79	G3-4	T3T4	N2N3	M0	stage III-IV	1	10	78.031	35.058
A05	male	54	G2-3	T3T4	N2N3	M0	stage III-IV	0	60	78.817	26.112
I15	male	62	G3-4	T3T4	N2N3	M0	stage III-IV	1	17	80.464	62.583
A17	female	69	G3-4	T3T4	N2N3	M0	stage III-IV	1	2	84.25	22.255
A13	male	84	G2-3	T3T4	N0N1	M0	stage III-IV	0	60	84.421	39.459
C01	female	53	G2-3	T3T4	N2N3	M0	stage III-IV	1	19	88.162	52.726
J06	male	65	G2-3	T3T4	N0N1	M0	stage I-II	0	60	90.04	48.035
