# Supplementary material for: Ephrin A1 functions as a ligand of EGFR to promote EMT and metastasis in gastric cancer
Source: EMBO J. 2025 Jan 21;44(5):1464–87. doi: 10.1038/s44318-025-00363-x (PMC11876641; doi:10.1038/s44318-025-00363-x)
Supplement: Supplementary file 9 — EV Figure Source Data part 1 [file 44318_2025_363_MOESM9_ESM.zip]

Archive with 4 entries (4 files):
- Figure_EV1.zip
- __MACOSX/._Figure_EV1.zip
- Figure_EV2.zip
- __MACOSX/._Figure_EV2.zip
