# Supplementary material for: Ephrin A1 functions as a ligand of EGFR to promote EMT and metastasis in gastric cancer
Source: EMBO J. 2025 Jan 21;44(5):1464–87. doi: 10.1038/s44318-025-00363-x (PMC11876641; doi:10.1038/s44318-025-00363-x)
Supplement: Supplementary file 11 — EV Figure Source Data part 3 [file 44318_2025_363_MOESM11_ESM.zip]

Archive with 108 entries (98 files):
- Figure EV6/EV6A/
- Figure EV6/EV6A/1 E-cad.tif
- Figure EV6/EV6A/2 N-cad.tif
- Figure EV6/EV6A/3 vimentin.tif
- Figure EV6/EV6A/4 ZEB1.tif
- Figure EV6/EV6A/5 Ephrin A1.tif
- Figure EV6/EV6A/6 actin.tif
- Figure EV6/EV6B/
- Figure EV6/EV6B/Control (1).jpg
- Figure EV6/EV6B/Control (2)-displayed in EV6B.jpg
- Figure EV6/EV6B/Control (3).jpg
- Figure EV6/EV6B/Control (4).jpg
- Figure EV6/EV6B/Control (5).jpg
- Figure EV6/EV6B/Ephrin A1 (1).jpg
- Figure EV6/EV6B/Ephrin A1 (2).jpg
- Figure EV6/EV6B/Ephrin A1 (3)-displayed in EV6B.jpg
- Figure EV6/EV6B/Ephrin A1 (4).jpg
- Figure EV6/EV6B/Ephrin A1 (5).jpg
- Figure EV6/EV6B/Ephrin A1+Defactinib (1).jpg
- Figure EV6/EV6B/Ephrin A1+Defactinib (2).jpg
- Figure EV6/EV6B/Ephrin A1+Defactinib (3)-displayed in EV6B.jpg
- Figure EV6/EV6B/Ephrin A1+Defactinib (4).jpg
- Figure EV6/EV6B/Ephrin A1+Defactinib (5).jpg
- Figure EV6/EV6B/Ephrin A1+U0126 (1).jpg
- Figure EV6/EV6B/Ephrin A1+U0126 (2).jpg
- Figure EV6/EV6B/Ephrin A1+U0126 (3)-displayed in EV6B.jpg
- Figure EV6/EV6B/Ephrin A1+U0126 (4).jpg
- Figure EV6/EV6B/Ephrin A1+U0126 (5).jpg
- Figure EV6/EV6C/
- Figure EV6/EV6C/EV6C.xlsx
- Figure EV6/EV6D/
- Figure EV6/EV6D/Control (1).tif
- Figure EV6/EV6D/Control (2).tif
- Figure EV6/EV6D/Control (3).tif
- Figure EV6/EV6D/Control (4)-displayed in EV6D.tif
- Figure EV6/EV6D/Control (5).tif
- Figure EV6/EV6D/Ephrin A1 (1)-displayed in EV6D.tif
- Figure EV6/EV6D/Ephrin A1 (2).tif
- Figure EV6/EV6D/Ephrin A1 (3).tif
- Figure EV6/EV6D/Ephrin A1 (4).tif
- Figure EV6/EV6D/Ephrin A1 (5).tif
- Figure EV6/EV6D/Ephrin A1+Defactinib (1).tif
- Figure EV6/EV6D/Ephrin A1+Defactinib (2).tif
- Figure EV6/EV6D/Ephrin A1+Defactinib (3).tif
- Figure EV6/EV6D/Ephrin A1+Defactinib (4)-displayed in EV6D.tif
- Figure EV6/EV6D/Ephrin A1+Defactinib (5).tif
- Figure EV6/EV6D/Ephrin A1+U0126 (1).tif
- Figure EV6/EV6D/Ephrin A1+U0126 (2)-displayed in EV6D.tif
- Figure EV6/EV6D/Ephrin A1+U0126 (3).tif
- Figure EV6/EV6D/Ephrin A1+U0126 (4).tif
- Figure EV6/EV6D/Ephrin A1+U0126 (5).tif
- Figure EV6/EV6E/
- Figure EV6/EV6E/EV6E.xlsx
- Figure EV6/EV6F/
- Figure EV6/EV6F/1 E-cad.tif
- Figure EV6/EV6F/2 N-cad.tif
- Figure EV6/EV6F/3 vimentin.tif
- Figure EV6/EV6F/4 ZEB1.tif
- Figure EV6/EV6F/5 p-EGFR.tif
- Figure EV6/EV6F/6 EGFR.tif
- Figure EV6/EV6F/7 Ephrin A1.tif
- Figure EV6/EV6F/8 actin.tif
- Figure EV6/EV6G/
- Figure EV6/EV6G/Control (1)-displayed in EV6G.jpg
- Figure EV6/EV6G/Control (2).jpg
- Figure EV6/EV6G/Control (3).jpg
- Figure EV6/EV6G/Control (4).jpg
- Figure EV6/EV6G/Control (5).jpg
- Figure EV6/EV6G/Ephrin A1 (1).jpg
- Figure EV6/EV6G/Ephrin A1 (2)-displayed in EV6G.jpg
- Figure EV6/EV6G/Ephrin A1 (3).jpg
- Figure EV6/EV6G/Ephrin A1 (4).jpg
- Figure EV6/EV6G/Ephrin A1 (5).jpg
- Figure EV6/EV6G/Ephrin A1+10um (1).jpg
- Figure EV6/EV6G/Ephrin A1+10um (2).jpg
- Figure EV6/EV6G/Ephrin A1+10um (3).jpg
- Figure EV6/EV6G/Ephrin A1+10um (4)-displayed in EV6G.jpg
- Figure EV6/EV6G/Ephrin A1+10um (5).jpg
- Figure EV6/EV6G/Ephrin A1+5um (1).jpg
- Figure EV6/EV6G/Ephrin A1+5um (2).jpg
- Figure EV6/EV6G/Ephrin A1+5um (3).jpg
- Figure EV6/EV6G/Ephrin A1+5um (4).jpg
- Figure EV6/EV6G/Ephrin A1+5um (5)-displayed in EV6G.jpg
- Figure EV6/EV6H/
- Figure EV6/EV6H/EV6H.xlsx
- Figure EV6/EV6I/
- Figure EV6/EV6I/Control (1).tif
- Figure EV6/EV6I/Control (2)-displayed in EV6I.tif
- Figure EV6/EV6I/Control (3).tif
- Figure EV6/EV6I/Control (4).tif
- Figure EV6/EV6I/Control (5).tif
- Figure EV6/EV6I/Ephrin A1 (1).tif
- Figure EV6/EV6I/Ephrin A1 (2)-displayed in EV6I.tif
- Figure EV6/EV6I/Ephrin A1 (3).tif
- Figure EV6/EV6I/Ephrin A1 (4).tif
- Figure EV6/EV6I/Ephrin A1 (5).tif
- Figure EV6/EV6I/Ephrin A1+10 (1)-displayed in EV6I.tif
- Figure EV6/EV6I/Ephrin A1+10 (2).tif
- Figure EV6/EV6I/Ephrin A1+10 (3).tif
- Figure EV6/EV6I/Ephrin A1+10 (4).tif
- Figure EV6/EV6I/Ephrin A1+10 (5).tif
- Figure EV6/EV6I/Ephrin A1+5 (1).tif
- Figure EV6/EV6I/Ephrin A1+5 (2)-displayed in EV6I.tif
- Figure EV6/EV6I/Ephrin A1+5 (3).tif
- Figure EV6/EV6I/Ephrin A1+5 (4).tif
- Figure EV6/EV6I/Ephrin A1+5 (5).tif
- Figure EV6/EV6J/
- Figure EV6/EV6J/EV6J.xlsx
