# Supplementary material for: Ephrin A1 functions as a ligand of EGFR to promote EMT and metastasis in gastric cancer
Source: EMBO J. 2025 Jan 21;44(5):1464–87. doi: 10.1038/s44318-025-00363-x (PMC11876641; doi:10.1038/s44318-025-00363-x)
Supplement: Supplementary file 11 — EV Figure Source Data part 3 [file 44318_2025_363_MOESM11_ESM.zip › Figure EV6/EV6E/EV6E.xlsx]

## Sheet: Sheet1
	control	520	396	380	468	456
	Ephrin A1	556	478	564	576	580
	Ephrin A1+U0126	276	260	180	152	220
	Ephrin A1+Defictinib	368	480	424	316	288
