# Supplementary material for: Ephrin A1 functions as a ligand of EGFR to promote EMT and metastasis in gastric cancer
Source: EMBO J. 2025 Jan 21;44(5):1464–87. doi: 10.1038/s44318-025-00363-x (PMC11876641; doi:10.1038/s44318-025-00363-x)
Supplement: Supplementary file 11 — EV Figure Source Data part 3 [file 44318_2025_363_MOESM11_ESM.zip › Figure EV6/EV6H/EV6H.xlsx]

## Sheet: Sheet1
		Control	396	268	288	260	308
		Ephrin A1	688	580	680	692	508
		Ephrin A1+5	476	576	508	552	512
		Ephrin A1+10	460	388	464	364	404
