# Supplementary material for: Ephrin A1 functions as a ligand of EGFR to promote EMT and metastasis in gastric cancer
Source: EMBO J. 2025 Jan 21;44(5):1464–87. doi: 10.1038/s44318-025-00363-x (PMC11876641; doi:10.1038/s44318-025-00363-x)
Supplement: Supplementary file 11 — EV Figure Source Data part 3 [file 44318_2025_363_MOESM11_ESM.zip › Figure EV6/EV6J/EV6J.xlsx]

## Sheet: Sheet1
	Control	456	552	500	580	508
	Ephrin A1	780	764	824	772	696
	Ephrin A1+5	548	604	492	488	664
	Ephrin A1+10	140	120	200	124	72
